# Supplementary material for: Minimal Clinically Important Differences in Conservative Treatment Versus Hip Arthroscopy for Femoroacetabular Impingement Syndrome: A Frequentist Meta‐Analysis of RCTs
Source: Orthop Surg. 2025 Jul 5;17(9):2514–28. doi: 10.1111/os.70097 (PMC12404880; doi:10.1111/os.70097)
Supplement: Supplementary file 2 — Data S2. Supporting Information. [file OS-17-2514-s001.xlsx]

## Sheet: Sheet 1
First Author	Procedure	Patients	HHS after 0-12 months		iHOT after 0-24 months		HOOS after 12 months		HOOS after 12 months		HOOS after 12 months		HOOS after 12 months		HOOS after 12 months		HOS ADL after <36 months		HOS Sport after <32 months		NAHS after 3-12 months		NRS after 0-12 months		VAS after <12 months		Functional MCID		Pain MCID
							Pain		Symptoms		ADL		Sport		QoL
	1 = HAS
	2 = Cons
		N	Points	SD	Points	SD	Points	SD	Points	SD	Points	SD	Points	SD	Points	SD	Points	SD	Points	SD	Points	SD	Points	SD	Points	SD	Points	SD	Points	SD
Grant TM et al.	2	22			67.3	26.1	80.8	14.5	72.4	17.4	88	13.5	73.9	19.6	55.5	21.1											5.61	2.18
	1	21			73.1	22.1	84.6	14.5	76.3	15.6	90.9	12	77.9	14.4	61.8	23.2											6.09	1.84
Griffin DR et al.	2	177			49.7	25																					4.14	2.08
	1	171			58.8	27																					4.9	2.25
Hunter DJ et al.	2	50			56.8	28.8	71.3	19.9	63.8	22.8	76.6	21.4	62.5	25.4	46	24.3											4.73	2.4
	1	49			72.9	21.8	83.9	16	73.8	18.8	89.7	14.3	75.2	17.5	62.7	25.3											6.08	21.8
Mansell NS et al.	2	40			44.9												73.1		57.1								3.74
	1	40			51.2												69.3		55.3								4.27
Martin SD et al.	1	46	82.62		71.55												85.22		71.74		82.88				2.38		10.08		1.28
	2	44	75.63		59.43												80.07		53.65		75.94				3.11		9.22		1.67
Murphy NJ et al.	1	45			72.9																						6.08
	2	46			56.8																						4.73
Palmer AJR et al.	2	110															69.2	19.1									7.67	2.12
	1	112															78.4	19.9									8.71	2.21
